# Supplementary material for: Novel Bacterial Production of Two Different Bioactive Forms of Human Stem-Cell Factor
Source: Int J Mol Sci. 2021 Jun 14;22(12):6361. doi: 10.3390/ijms22126361 (PMC8232154; doi:10.3390/ijms22126361)
Supplement: Supplementary file 1 [file ijms-22-06361-s001.zip]

Archive with 1 entries (1 files):
- ijms-1219990-supplementary.pdf
